# Supplementary material for: Thermal Kinetics of Monocationic and Dicationic Pyrrolidinium-Based Ionic Liquids
Source: Materials (Basel). 2022 Feb 8;15(3):1247. doi: 10.3390/ma15031247 (PMC8840748; doi:10.3390/ma15031247)
Supplement: Supplementary file 1 [file materials-15-01247-s001.zip]

Archive with 1 entries (1 files):
- materials-1525605-supplementary.pdf
